# Supplementary material for: Super-enhancer-driven MLX mediates redox balance maintenance via SLC7A11 in osteosarcoma
Source: Cell Death Dis. 2023 Jul 17;14(7):439. doi: 10.1038/s41419-023-05966-y (PMC10352384; doi:10.1038/s41419-023-05966-y)
Supplement: Supplementary file 2 — TableS3_Cystine_OS [file 41419_2023_5966_MOESM2_ESM.xlsx]

## Sheet: Sheet1
	Normal	OS
1	0.000107766	0.000439076
2	6.96315e-05	0.00118788
3	0.000400804	0.00108647
4	9.45017e-05	0.000407854
5	7.21178e-05	0.000388574
6	9.82448e-05	0.000565
7	8.68519e-05	0.00127131
8	0.000113621	0.000598785
9	9.85119e-05	0.00185853
10	0.000116218	0.00166008
11	8.02554e-05	0.000987775
12	8.26823e-05	0.00209602
13	9.49026e-05	0.000423175
14	7.40171e-05	0.00103861
15	9.67904e-05	0.000588712
16	0.00012235	0.000958297
17	0.000131536	0.000331502
18	0.000133467	0.000387808
19	0.000102343	0.000221017
20	9.20802e-05	0.00016716
21	0.000215165	0.00302748
22	0.000101021	0.000681987
23	0.000416604	0.00125318
24	0.00013032	0.00102349
25	9.09738e-05	0.00172435
26	8.45686e-05	0.000523662
27	7.53769e-05	0.00133799
28	0.000162331	0.00111059
29	8.90473e-05	0.00155959
30	9.3146e-05	0.000760031
